# Supplementary material for: MOF-Derived Co Nanoparticles Catalyst Assisted by F- and N-Doped Carbon Quantum Dots for Oxygen Reduction
Source: Nanomaterials (Basel). 2023 Jul 18;13(14):2093. doi: 10.3390/nano13142093 (PMC10384604; doi:10.3390/nano13142093)
Supplement: Supplementary file 1 [file nanomaterials-13-02093-s001.zip]

Archive with 1 entries (1 files):
- nanomaterials-2438378-supplementary.pdf
